# Supplementary material for: Up-Regulation of Specific Bioactive Lipids in Celiac Disease
Source: Nutrients. 2021 Jun 30;13(7):2271. doi: 10.3390/nu13072271 (PMC8308317; doi:10.3390/nu13072271)
Supplement: Supplementary file 1 [file nutrients-13-02271-s001.zip]

Archive with 1 entries (1 files):
- nutrients-1239613.xlsx
