# Supplementary material for: Up-Regulation of Specific Bioactive Lipids in Celiac Disease
Source: Nutrients. 2021 Jun 30;13(7):2271. doi: 10.3390/nu13072271 (PMC8308317; doi:10.3390/nu13072271)
Supplement: Supplementary file 1 [file nutrients-13-02271-s001.zip › nutrients-1239613.xlsx]

## Sheet: Paired T-Test
Metabolite	Compound	Mass	m/z	Retention Time	Ionization	Estimate	Confidence interval 2.5	Confidence interval 97.5	Mean (control group)	Mean (case group)	Regulation (case vs control)	p-Value	p-Value (FDR)				All identified compounds are putatively annotated compounds based upon physicochemical properties and/or spectral similarity with public/commercial spectral libraries
105.058_4.936369	105.058@4.936369	105.058	106.058	4.93637	positive	0.790349	0.0969483	1.48375	-0.395174	0.395174	Up	0.0279953	1
n109.0283_3.488423	109.0283@3.488423	109.028	108.028	3.48842	negative	-0.839206	-1.47262	-0.205797	0.419603	-0.419603	Down	0.0126137	1				(a) ID based on exact mass, RT, and MS/MS spectrum (high fiability)
110.1098_8.401777	110.1098@8.401777	110.11	111.11	8.40178	positive	-0.502365	-0.952598	-0.0521314	0.251182	-0.251182	Down	0.0309788	1				(b) ID based on exact mass and RT
n130.0994_6.46524	130.0994@6.46524	130.099	129.099	6.46524	negative	0.811885	0.223727	1.40004	-0.405942	0.405942	Up	0.00988623	1				(c) ID based on MS/MS spectrum
n144.1153_7.598674	144.1153@7.598674	144.115	143.115	7.59867	negative	0.618551	0.178548	1.05855	-0.309275	0.309275	Up	0.00883809	1				PC(XX): specific phosphatidilcholine specie could not be annotated, but its MS/MS spectrum displayed a PC characteristic pattern
n158.1308_8.462865	158.1308@8.462865	158.131	157.131	8.46287	negative	-0.725996	-1.41928	-0.0327091	0.362998	-0.362998	Down	0.0412204	1
n160.1101_5.236737	160.1101@5.236737	160.11	159.11	5.23674	negative	0.964236	0.324263	1.60421	-0.482118	0.482118	Up	0.0056482	1
n172.1466_9.16185	172.1466@9.16185	172.147	171.147	9.16185	negative	0.506677	0.0567263	0.956628	-0.253339	0.253339	Up	0.0296669	1
n187.1209_4.070423	N-Heptanoylglycine(a)	187.121	186.121	4.07042	negative	0.803016	0.119294	1.48674	-0.401508	0.401508	Up	0.0241658	1
n189.9937_1.139627	189.9937@1.139627	189.994	188.994	1.13963	negative	0.535054	0.0079821	1.06213	-0.267527	0.267527	Up	0.0470099	1
192.148_0.45864186	192.148@0.45864186	192.148	193.148	0.458642	positive	-0.738337	-1.22324	-0.253436	0.369169	-0.369169	Down	0.00526011	1
198.1622_8.406365	5Z-Dodecenoic acid(a)	198.162	199.162	8.40636	positive	-0.967216	-1.60908	-0.325348	0.483608	-0.483608	Down	0.00564328	1
n205.9887_0.9862709	205.9887@0.9862709	205.989	204.989	0.986271	negative	0.718153	0.0323388	1.40397	-0.359077	0.359077	Up	0.0412248	1
n209.103_4.070671	209.103@4.070671	209.103	208.103	4.07067	negative	0.64587	0.00441526	1.28733	-0.322935	0.322935	Up	0.04862	1
216.1123_4.9361024	216.1123@4.9361024	216.112	217.112	4.9361	positive	0.810603	0.0847329	1.53647	-0.405302	0.405302	Up	0.0308559	1
n226.1575_7.788946	226.1575@7.788946	226.157	225.157	7.78895	negative	-0.661813	-1.18923	-0.134394	0.330906	-0.330906	Down	0.0171133	1
n228.2093_11.03665	228.2093@11.03665	228.209	227.209	11.0366	negative	0.776291	0.101829	1.45075	-0.388145	0.388145	Up	0.0267033	1
n234.1625_9.430028	234.1625@9.430028	234.162	233.162	9.43003	negative	-0.376573	-0.682725	-0.0704215	0.188287	-0.188287	Down	0.0190472	1
n235.1578_9.640042	235.1578@9.640042	235.158	234.158	9.64004	negative	-1.0557	-1.54908	-0.562326	0.527852	-0.527852	Down	0.000337434	1
n240.134_8.463669	240.134@8.463669	240.134	239.134	8.46367	negative	-0.769321	-1.3506	-0.188039	0.38466	-0.38466	Down	0.0126919	1
n244.204_10.03406	244.204@10.03406	244.204	243.204	10.0341	negative	0.895435	0.318835	1.47204	-0.447718	0.447718	Up	0.00459492	1
251.152_9.772261	251.152@9.772261	251.152	252.152	9.77226	positive	-1.00193	-1.58674	-0.417121	0.500965	-0.500965	Down	0.00224263	1
254.1857_8.024937	254.1857@8.024937	254.186	255.186	8.02494	positive	0.71799	0.116626	1.31935	-0.358995	0.358995	Up	0.0222392	1
254.1857_6.903918	254.1857@6.903918	254.186	255.186	6.90392	positive	0.86529	0.360208	1.37037	-0.432645	0.432645	Up	0.00224356	1
n257.0667_3.738664	257.0667@3.738664	257.067	256.067	3.73866	negative	0.716233	0.0611831	1.37128	-0.358116	0.358116	Up	0.0340247	1
n267.0692_0.9506905	267.0692@0.9506905	267.069	266.069	0.95069	negative	-0.838964	-1.50892	-0.169004	0.419482	-0.419482	Down	0.0173034	1
n268.1646_9.74598	MG(10:0)(b)	268.165	267.165	9.74598	negative	-0.795584	-1.465	-0.126172	0.397792	-0.397792	Down	0.0227641	1
n278.1892_9.183144	278.1892@9.183144	278.189	277.189	9.18314	negative	0.838302	0.176508	1.5001	-0.419151	0.419151	Up	0.0162535	1
n284.1175_11.10369	284.1175@11.10369	284.118	283.118	11.1037	negative	-0.535733	-1.0611	-0.01037	0.267866	-0.267866	Down	0.0461359	1
n286.1679_11.0378	286.1679@11.0378	286.168	285.168	11.0378	negative	0.82517	0.155714	1.49463	-0.412585	0.412585	Up	0.0188369	1
287.282_8.031484	287.282@8.031484	287.282	288.282	8.03148	positive	0.744962	0.0704418	1.41948	-0.372481	0.372481	Up	0.0324904	1
295.2507_10.115041	295.2507@10.115041	295.251	296.251	10.115	positive	0.665166	0.116025	1.21431	-0.332583	0.332583	Up	0.0206457	1
n302.1045_7.226359	302.1045@7.226359	302.104	301.104	7.22636	negative	0.00268686	0.00123087	0.00414284	-0.00134343	0.00134343	Up	0.00124189	1
n310.2131_11.03825	310.2131@11.03825	310.213	309.213	11.0382	negative	0.793524	0.0813771	1.50567	-0.396762	0.396762	Up	0.0311768	1
325.2724_2.7851336	325.2724@2.7851336	325.272	326.272	2.78513	positive	-0.615165	-1.1985	-0.0318262	0.307582	-0.307582	Down	0.0399839	1
325.2728_5.565955	325.2728@5.565955	325.273	326.273	5.56595	positive	-0.712261	-1.21797	-0.206554	0.35613	-0.35613	Down	0.00873479	1
n339.253_4.754441	339.253@4.754441	339.253	338.253	4.75444	negative	-0.549624	-1.01893	-0.0803209	0.274812	-0.274812	Down	0.0245107	1
342.1216_5.210733	342.1216@5.210733	342.122	343.122	5.21073	positive	0.547787	0.0271995	1.06837	-0.273893	0.273893	Up	0.0403674	1
n348.2094_11.04397	348.2094@11.04397	348.209	347.209	11.044	negative	-0.715882	-1.40802	-0.0237443	0.357941	-0.357941	Down	0.0434628	1
358.0858_6.4004307	358.0858@6.4004307	358.086	359.086	6.40043	positive	-0.714929	-1.40392	-0.0259345	0.357464	-0.357464	Down	0.0428713	1
n358.1798_11.39691	Tetrahydrocortisone(a)	358.18	357.18	11.3969	negative	-1.00534	-1.63555	-0.375128	0.502669	-0.502669	Down	0.00380377	1
361.2953_11.895524	361.2953@11.895524	361.295	362.295	11.8955	positive	0.839267	0.1724	1.50614	-0.419634	0.419634	Up	0.0168408	1
n362.076_11.03728	362.076@11.03728	362.076	361.076	11.0373	negative	0.77022	0.0969038	1.44354	-0.38511	0.38511	Up	0.0275136	1
n362.1158_1.590084	3'-Ketolactose(a)	362.116	361.116	1.59008	negative	-0.706314	-1.21477	-0.197859	0.353157	-0.353157	Down	0.00951204	1
n363.0433_1.559344	363.0433@1.559344	363.043	362.043	1.55934	negative	0.605435	0.0368152	1.17405	-0.302717	0.302717	Up	0.0383336	1
363.2491_6.778304	363.2491@6.778304	363.249	364.249	6.7783	positive	0.840132	0.139743	1.54052	-0.420066	0.420066	Up	0.0217138	1
n368.1661_9.323768	Dehydroepiandrosterone sulfate(a)	368.166	367.166	9.32377	negative	-0.747859	-1.26587	-0.229843	0.373929	-0.373929	Down	0.0074728	1
n370.2212_11.04112	Thromboxane B2(a)	370.221	369.221	11.0411	negative	0.772253	0.0937349	1.45077	-0.386127	0.386127	Up	0.0281935	1
n375.2991_9.58043	375.2991@9.58043	375.299	374.299	9.58043	negative	0.859962	0.309257	1.41067	-0.429981	0.429981	Up	0.0044216	1
n376.1866_8.324323	18-Oxocortisol(a)	376.187	375.187	8.32432	negative	0.0478198	0.0369698	0.0586697	-0.0239099	0.0239099	Up	7.01e-08	0.000342929
n378.2383_10.648	378.2383@10.648	378.238	377.238	10.648	negative	0.653825	0.0850295	1.22262	-0.326912	0.326912	Up	0.0268723	1
n384.1975_12.13687	384.1975@12.13687	384.197	383.197	12.1369	negative	0.513005	0.0225576	1.00345	-0.256503	0.256503	Up	0.0414224	1
n384.3612_12.80983	384.3612@12.80983	384.361	383.361	12.8098	negative	0.672064	0.161361	1.18277	-0.336032	0.336032	Up	0.0131169	1
n386.1988_11.03826	386.1988@11.03826	386.199	385.199	11.0383	negative	0.771118	0.096592	1.44564	-0.385559	0.385559	Up	0.0275975	1
n392.2162_11.03788	392.2162@11.03788	392.216	391.216	11.0379	negative	0.789112	0.104175	1.47405	-0.394556	0.394556	Up	0.0265774	1
394.2688_10.123808	DG(18:0)(b)	394.269	395.269	10.1238	positive	0.0419368	0.0018351	0.0820385	-0.0209684	0.0209684	Up	0.0414621	1
396.1414_10.417604	396.1414@10.417604	396.141	397.141	10.4176	positive	0.456924	0.018925	0.894923	-0.228462	0.228462	Up	0.0419005	1
n402.1715_11.04045	402.1715@11.04045	402.171	401.171	11.0404	negative	0.801788	0.163545	1.44003	-0.400894	0.400894	Up	0.0170078	1
n402.3098_8.861039	402.3098@8.861039	402.31	401.31	8.86104	negative	-0.674953	-1.2167	-0.133206	0.337476	-0.337476	Down	0.0177873	1
n406.0794_3.351732	406.0794@3.351732	406.079	405.079	3.35173	negative	-0.470239	-0.925656	-0.0148226	0.23512	-0.23512	Down	0.0437777	1
n410.3197_12.23992	(6alpha,22E)-6-Hydroxy-4,7,22-ergostatrien-3-one(a)	410.32	409.32	12.2399	negative	0.528799	0.127163	0.930435	-0.2644	0.2644	Up	0.0130794	1
n414.371_12.04201	MG(22:0)(b)	414.371	413.371	12.042	negative	-0.483852	-0.94449	-0.0232131	0.241926	-0.241926	Down	0.0406776	1
n418.1391_12.13785	418.1391@12.13785	418.139	417.139	12.1379	negative	0.51616	0.0967745	0.935546	-0.25808	0.25808	Up	0.0189872	1
422.1913_8.767319	422.1913@8.767319	422.191	423.191	8.76732	positive	-0.81654	-1.48884	-0.144236	0.40827	-0.40827	Down	0.020359	1
n427.2163_12.13806	427.2163@12.13806	427.216	426.216	12.1381	negative	0.617172	0.0283261	1.20602	-0.308586	0.308586	Up	0.0410635	1
n427.3058_6.771328	427.3058@6.771328	427.306	426.306	6.77133	negative	-0.723783	-1.41761	-0.029951	0.361891	-0.361891	Down	0.0419075	1
n429.159_10.24151	429.159@10.24151	429.159	428.159	10.2415	negative	0.484202	0.0115121	0.956893	-0.242101	0.242101	Up	0.0452729	1
n429.1951_11.03828	429.1951@11.03828	429.195	428.195	11.0383	negative	0.912013	0.282754	1.54127	-0.456006	0.456006	Up	0.00728804	1
n434.0316_0.5037398	434.0316@0.5037398	434.032	433.032	0.50374	negative	0.81411	0.180767	1.44745	-0.407055	0.407055	Up	0.0149852	1
n446.1953_7.668829	446.1953@7.668829	446.195	445.195	7.66883	negative	0.79481	0.126392	1.46323	-0.397405	0.397405	Up	0.0227047	1
448.1551_6.0926275	448.1551@6.0926275	448.155	449.155	6.09263	positive	-0.907742	-1.56229	-0.253197	0.453871	-0.453871	Down	0.00960939	1
n450.1577_9.580955	450.1577@9.580955	450.158	449.158	9.58095	negative	0.761205	0.0883714	1.43404	-0.380603	0.380603	Up	0.0290151	1
n452.2246_11.04338	452.2246@11.04338	452.225	451.225	11.0434	negative	0.668898	0.0544167	1.28338	-0.334449	0.334449	Up	0.0347199	1
454.3266_8.335878	454.3266@8.335878	454.327	455.327	8.33588	positive	-0.617674	-1.18116	-0.0541866	0.308837	-0.308837	Down	0.0336345	1
n454.3296_10.70401	454.3296@10.70401	454.33	453.33	10.704	negative	-0.605273	-1.19183	-0.0187183	0.302637	-0.302637	Down	0.043892	1
n463.2547_7.114936	463.2547@7.114936	463.255	462.255	7.11494	negative	-0.514735	-0.939062	-0.0904084	0.257368	-0.257368	Down	0.0204886	1
n466.2571_8.808856	Androsterone glucuronide(a)	466.257	465.257	8.80886	negative	-0.61719	-1.21621	-0.0181681	0.308595	-0.308595	Down	0.0441779	1
n468.1242_11.039	468.1242@11.039	468.124	467.124	11.039	negative	0.854606	0.185409	1.5238	-0.427303	0.427303	Up	0.0155395	1
n470.2616_11.10174	470.2616@11.10174	470.262	469.262	11.1017	negative	-0.831948	-1.49951	-0.164383	0.415974	-0.415974	Down	0.0177596	1
n474.297_9.610547	LysoPA(22:1)(b)	474.297	473.297	9.61055	negative	0.672686	0.174631	1.17074	-0.336343	0.336343	Up	0.0112688	1
n477.2152_5.191932	20-Hydroxy-leukotriene E4(b)	477.215	476.215	5.19193	negative	-0.713196	-1.39735	-0.0290413	0.356598	-0.356598	Down	0.0420317	1
477.3212_10.7663765	LysoPC(16:0)(b)	477.321	478.321	10.7664	positive	0.673804	0.108796	1.23881	-0.336902	0.336902	Up	0.0223708	1
n478.401_11.03609	MG(a-25:0)(b)	478.401	477.401	11.0361	negative	0.784929	0.101908	1.46795	-0.392465	0.392465	Up	0.0269052	1
n484.1747_11.04063	484.1747@11.04063	484.175	483.175	11.0406	negative	0.733644	0.140392	1.3269	-0.366822	0.366822	Up	0.0185107	1
n486.2922_13.3185	486.2922@13.3185	486.292	485.292	13.3185	negative	0.813817	0.238079	1.38955	-0.406908	0.406908	Up	0.00854109	1
489.2111_5.115216	489.2111@5.115216	489.211	490.211	5.11522	positive	-0.812606	-1.53119	-0.0940193	0.406303	-0.406303	Down	0.0290767	1
n490.2553_9.280876	490.2553@9.280876	490.255	489.255	9.28088	negative	-0.663197	-1.26695	-0.0594466	0.331599	-0.331599	Down	0.0333126	1
n501.2417_10.90481	501.2417@10.90481	501.242	500.242	10.9048	negative	0.0489116	0.0342399	0.0635833	-0.0244558	0.0244558	Up	2.66e-06	0.0130074
n510.3916_11.97462	6-Deoxocastasterone(a)	510.392	509.392	11.9746	negative	0.659196	0.115428	1.20296	-0.329598	0.329598	Up	0.0205581	1
517.3159_10.188426	LysoPC(18:3)(b)	517.316	518.316	10.1884	positive	-0.617962	-1.23356	-0.00235941	0.308981	-0.308981	Down	0.0492272	1
524.1494_9.663331	524.1494@9.663331	524.149	525.149	9.66333	positive	0.734129	0.0957216	1.37254	-0.367065	0.367065	Up	0.0268214	1
n538.4093_11.03663	538.4093@11.03663	538.409	537.409	11.0366	negative	0.731558	0.0868352	1.37628	-0.365779	0.365779	Up	0.0286085	1
n540.1918_8.093249	5alpha-Pregnan-3alpha,20beta-diol disulfate(b)	540.192	539.192	8.09325	negative	0.0464246	0.0337269	0.0591223	-0.0232123	0.0232123	Up	8.34e-07	0.00407909
n542.1323_11.04014	542.1323@11.04014	542.132	541.132	11.0401	negative	0.462572	0.000860456	0.924284	-0.231286	0.231286	Up	0.0496228	1
n543.2998_13.15163	Lithocholyltaurine(a)	543.3	542.3	13.1516	negative	0.0521503	0.0437912	0.0605093	-0.0260751	0.0260751	Up	4.97e-10	2.43182e-06
545.3627_13.090117	LysoPC(20:3)(a)	545.363	546.363	13.0901	positive	0.469403	0.0217775	0.917029	-0.234702	0.234702	Up	0.0409711	1
548.2183_11.367543	548.2183@11.367543	548.218	549.218	11.3675	positive	0.726832	0.0604998	1.39316	-0.363416	0.363416	Up	0.0343972	1
550.2779_12.069596	550.2779@12.069596	550.278	551.278	12.0696	positive	-0.664328	-1.20328	-0.125378	0.332164	-0.332164	Down	0.018834	1
n556.2225_11.04287	556.2225@11.04287	556.222	555.222	11.0429	negative	0.73849	0.0902795	1.3867	-0.369245	0.369245	Up	0.0280593	1
n564.3207_6.112509	564.3207@6.112509	564.321	563.321	6.11251	negative	0.791242	0.0690234	1.51346	-0.395621	0.395621	Up	0.0337178	1
n566.1778_11.04247	566.1778@11.04247	566.178	565.178	11.0425	negative	0.804854	0.184828	1.42488	-0.402427	0.402427	Up	0.0141802	1
566.4744_11.561595	566.4744@11.561595	566.474	567.474	11.5616	positive	0.825568	0.142622	1.50851	-0.412784	0.412784	Up	0.0208641	1
568.1496_12.071947	568.1496@12.071947	568.15	569.15	12.0719	positive	0.630739	0.0584722	1.20301	-0.315369	0.315369	Up	0.0327988	1
n568.2942_13.31804	Leukotriene F4(b)	568.294	567.294	13.318	negative	0.754111	0.190949	1.31727	-0.377055	0.377055	Up	0.011855	1
n568.3252_10.04287	568.3252@10.04287	568.325	567.325	10.0429	negative	0.672599	0.0377734	1.30743	-0.3363	0.3363	Up	0.039175	1
n570.2741_6.083182	570.2741@6.083182	570.274	569.274	6.08318	negative	-0.239359	-0.463329	-0.0153887	0.11968	-0.11968	Down	0.0377087	1
n570.3595_11.03651	570.3595@11.03651	570.36	569.36	11.0365	negative	0.943514	0.310101	1.57693	-0.471757	0.471757	Up	0.00609526	1
572.173_10.938984	Biotinyl-5'-AMP(b)	572.173	573.173	10.939	positive	0.745219	0.012631	1.47781	-0.372609	0.372609	Up	0.0466091	1
n572.423_11.03848	572.423@11.03848	572.423	571.423	11.0385	negative	0.700109	0.111998	1.28822	-0.350054	0.350054	Up	0.0225745	1
n578.1589_11.65697	578.1589@11.65697	578.159	577.159	11.657	negative	-0.705303	-1.39706	-0.0135469	0.352651	-0.352651	Down	0.0461652	1
582.2469_6.3524823	582.2469@6.3524823	582.247	583.247	6.35248	positive	-0.829727	-1.47671	-0.182742	0.414863	-0.414863	Down	0.0151797	1
n583.3955_8.62726	583.3955@8.62726	583.395	582.395	8.62726	negative	0.558539	0.0437825	1.0733	-0.27927	0.27927	Up	0.0352307	1
584.2632_6.347387	584.2632@6.347387	584.263	585.263	6.34739	positive	-0.649069	-1.23119	-0.0669429	0.324534	-0.324534	Down	0.0310818	1
584.2635_7.583382	Bilirubin(a)	584.264	585.264	7.58338	positive	-0.620263	-1.19993	-0.0405924	0.310132	-0.310132	Down	0.0375031	1
n584.2644_7.705892	Bilirubin(a)	584.264	583.264	7.70589	negative	-0.625835	-1.22077	-0.0308957	0.312917	-0.312917	Down	0.0404202	1
n594.4168_11.34544	594.4168@11.34544	594.417	593.417	11.3454	negative	-0.721597	-1.40225	-0.0409415	0.360799	-0.360799	Down	0.03907	1
597.2932_5.967226	597.2932@5.967226	597.293	598.293	5.96723	positive	0.714227	0.0332363	1.39522	-0.357114	0.357114	Up	0.0409449	1
n598.2663_11.90251	598.2663@11.90251	598.266	597.266	11.9025	negative	0.679171	0.00343808	1.3549	-0.339586	0.339586	Up	0.0489765	1
n598.4234_11.82193	598.4234@11.82193	598.423	597.423	11.8219	negative	0.718878	0.0780609	1.35969	-0.359439	0.359439	Up	0.0302035	1
n600.2594_5.92773	600.2594@5.92773	600.259	599.259	5.92773	negative	-0.763389	-1.48959	-0.0371925	0.381695	-0.381695	Down	0.0405398	1
n604.1752_11.79096	604.1752@11.79096	604.175	603.175	11.791	negative	-0.706081	-1.3924	-0.0197664	0.35304	-0.35304	Down	0.0444557	1
n610.2696_11.79419	610.2696@11.79419	610.27	609.27	11.7942	negative	0.755495	0.0756027	1.43539	-0.377748	0.377748	Up	0.0315816	1
n612.2854_12.14069	Urobilinogen(b)	612.285	611.285	12.1407	negative	0.554181	0.00193217	1.10643	-0.277091	0.277091	Up	0.0492941	1
632.4971_12.9622135	632.4971@12.9622135	632.497	633.497	12.9622	positive	0.730695	0.0911097	1.37028	-0.365347	0.365347	Up	0.027685	1
636.2718_12.009117	636.2718@12.009117	636.272	637.272	12.0091	positive	0.60442	0.0229411	1.1859	-0.30221	0.30221	Up	0.042553	1
n636.2854_11.95452	636.2854@11.95452	636.285	635.285	11.9545	negative	0.67723	0.0850705	1.26939	-0.338615	0.338615	Up	0.0275437	1
n638.5069_11.77984	DG(32:2)(b)	638.507	637.507	11.7798	negative	0.586383	0.0116992	1.16107	-0.293192	0.293192	Up	0.0460193	1
n639.3045_6.07657	639.3045@6.07657	639.304	638.304	6.07657	negative	0.717817	0.0297631	1.40587	-0.358909	0.358909	Up	0.0418921	1
n652.3628_11.03679	652.3628@11.03679	652.363	651.363	11.0368	negative	0.79405	0.0875032	1.5006	-0.397025	0.397025	Up	0.0299463	1
n652.5226_11.78066	652.5226@11.78066	652.523	651.523	11.7807	negative	0.82896	0.161642	1.49628	-0.41448	0.41448	Up	0.0180704	1
n654.4147_11.43439	654.4147@11.43439	654.415	653.415	11.4344	negative	0.697309	0.0919442	1.30267	-0.348655	0.348655	Up	0.0266013	1
658.5136_12.970692	PA(34:0)(b)	658.514	659.514	12.9707	positive	0.708005	0.0141503	1.40186	-0.354003	0.354003	Up	0.0460125	1
n659.4616_5.181882	659.4616@5.181882	659.462	658.462	5.18188	negative	0.701992	0.0089075	1.39508	-0.350996	0.350996	Up	0.0474517	1
659.481_10.628082	PE-NMe(20:0)(b)	659.481	660.481	10.6281	positive	0.347857	0.00765042	0.688063	-0.173928	0.173928	Up	0.0456201	1
n670.1995_10.24357	670.1995@10.24357	670.199	669.199	10.2436	negative	0.707845	0.0654874	1.3502	-0.353923	0.353923	Up	0.0328302	1
672.1804_11.702855	672.1804@11.702855	672.18	673.18	11.7029	positive	0.737665	0.0498577	1.42547	-0.368832	0.368832	Up	0.0371218	1
n672.2762_11.64592	672.2762@11.64592	672.276	671.276	11.6459	negative	0.707475	0.227057	1.18789	-0.353737	0.353737	Up	0.00657232	1
n672.2935_12.14304	672.2935@12.14304	672.293	671.293	12.143	negative	0.585135	0.113075	1.05719	-0.292568	0.292568	Up	0.0182815	1
676.3933_11.369002	PE(30:2)(a)	676.393	677.393	11.369	positive	0.727488	0.0363664	1.41861	-0.363744	0.363744	Up	0.0403055	1
676.4876_7.4159427	676.4876@7.4159427	676.488	677.488	7.41594	positive	0.677497	0.06401	1.29098	-0.338749	0.338749	Up	0.0325032	1
n681.6277_13.37328	Cer(d40:1)(b)	681.628	680.628	13.3733	negative	0.596696	0.0450844	1.14831	-0.298348	0.298348	Up	0.0357218	1
n684.5468_12.13779	684.5468@12.13779	684.547	683.547	12.1378	negative	0.630947	0.0430913	1.2188	-0.315473	0.315473	Up	0.0369964	1
686.4326_11.361195	686.4326@11.361195	686.433	687.433	11.3612	positive	0.79901	0.125989	1.47203	-0.399505	0.399505	Up	0.022889	1
688.224_11.570826	688.224@11.570826	688.224	689.224	11.5708	positive	0.744209	0.0571748	1.43124	-0.372105	0.372105	Up	0.0355011	1
n692.452_11.65244	692.452@11.65244	692.452	691.452	11.6524	negative	-0.68574	-1.37105	-0.000434166	0.34287	-0.34287	Down	0.0498715	1
n694.2882_12.14193	694.2882@12.14193	694.288	693.288	12.1419	negative	0.695386	0.145974	1.2448	-0.347693	0.347693	Up	0.0163256	1
n699.2955_11.64723	699.2955@11.64723	699.295	698.295	11.6472	negative	0.531319	0.0445953	1.01804	-0.265659	0.265659	Up	0.0342784	1
n702.4151_11.03888	702.4151@11.03888	702.415	701.415	11.0389	negative	0.736417	0.059759	1.41308	-0.368209	0.368209	Up	0.034755	1
704.3726_11.520019	704.3726@11.520019	704.373	705.373	11.52	positive	0.716695	0.128739	1.30465	-0.358347	0.358347	Up	0.0199759	1
n715.472_8.341656	715.472@8.341656	715.472	714.472	8.34166	negative	-0.920555	-1.6248	-0.216312	0.460278	-0.460278	Down	0.0136309	1
716.2822_10.989324	716.2822@10.989324	716.282	717.282	10.9893	positive	-0.554677	-1.07416	-0.0351977	0.277338	-0.277338	Down	0.0378581	1
n721.5053_13.03906	721.5053@13.03906	721.505	720.505	13.0391	negative	0.775939	0.0955097	1.45637	-0.38797	0.38797	Up	0.0279302	1
n724.4098_11.03819	724.4098@11.03819	724.41	723.41	11.0382	negative	0.826487	0.283	1.36997	-0.413244	0.413244	Up	0.0053059	1
n726.5944_11.03517	DG(44:5)(b)	726.594	725.594	11.0352	negative	0.557992	0.00744567	1.10854	-0.278996	0.278996	Up	0.0473218	1
n727.5518_13.33686	727.5518@13.33686	727.552	726.552	13.3369	negative	0.741421	0.067387	1.41546	-0.370711	0.370711	Up	0.0331024	1
n734.3656_11.03737	734.3656@11.03737	734.366	733.366	11.0374	negative	0.878359	0.233216	1.5235	-0.439179	0.439179	Up	0.0107433	1
n739.7052_13.95031	Cer(d44:0)(b)	739.705	738.705	13.9503	negative	-0.605991	-1.19385	-0.018133	0.302996	-0.302996	Down	0.0440844	1
n754.2956_12.14376	754.2956@12.14376	754.296	753.296	12.1438	negative	0.641241	0.041141	1.24134	-0.320621	0.320621	Up	0.0377325	1
n760.5099_7.507405	760.5099@7.507405	760.51	759.51	7.50741	negative	-0.628601	-1.24593	-0.0112707	0.314301	-0.314301	Down	0.0464161	1
n765.3829_11.03963	765.3829@11.03963	765.383	764.383	11.0396	negative	0.826753	0.161519	1.49199	-0.413377	0.413377	Up	0.0180257	1
n778.1827_8.695025	778.1827@8.695025	778.183	777.183	8.69502	negative	-0.727144	-1.33718	-0.11711	0.363572	-0.363572	Down	0.0224267	1
n784.4185_11.04171	784.4185@11.04171	784.418	783.418	11.0417	negative	0.754435	0.111184	1.39769	-0.377218	0.377218	Up	0.0243342	1
n788.1373_8.69514	788.1373@8.69514	788.137	787.137	8.69514	negative	-0.411868	-0.820079	-0.00365731	0.205934	-0.205934	Down	0.0482106	1
n790.69_11.65027	790.69@11.65027	790.69	789.69	11.6503	negative	0.686327	0.0968326	1.27582	-0.343163	0.343163	Up	0.0252393	1
n796.258_6.195993	796.258@6.195993	796.258	795.258	6.19599	negative	0.618537	0.101648	1.13543	-0.309269	0.309269	Up	0.0219822	1
798.5202_12.768137	PC(XX)(c)	798.52	799.52	12.7681	positive	0.686558	0.0761852	1.29693	-0.343279	0.343279	Up	0.0298241	1
n801.3627_10.91448	801.3627@10.91448	801.363	800.363	10.9145	negative	-0.704711	-1.22304	-0.186383	0.352356	-0.352356	Down	0.0108339	1
n805.5834_13.40394	PS(37:0)(b)	805.583	804.583	13.4039	negative	-0.607797	-1.10536	-0.110236	0.303899	-0.303899	Down	0.0197546	1
n806.4496_8.09536	806.4496@8.09536	806.45	805.45	8.09536	negative	-0.737687	-1.32483	-0.150544	0.368843	-0.368843	Down	0.0169961	1
n810.455_5.672341	810.455@5.672341	810.455	809.455	5.67234	negative	-0.567879	-1.10956	-0.0261992	0.283939	-0.283939	Down	0.0410191	1
n816.3688_11.03925	816.3688@11.03925	816.369	815.369	11.0392	negative	0.837542	0.207156	1.46793	-0.418771	0.418771	Up	0.0124103	1
n824.5638_7.672484	824.5638@7.672484	824.564	823.564	7.67248	negative	-0.599733	-1.06544	-0.134025	0.299866	-0.299866	Down	0.0148315	1
n832.4626_6.186595	832.4626@6.186595	832.463	831.463	6.18659	negative	0.833374	0.155186	1.51156	-0.416687	0.416687	Up	0.0191457	1
n838.5789_8.187704	PG(36:0)(b)	838.579	837.579	8.1877	negative	-0.571172	-0.970713	-0.171632	0.285586	-0.285586	Down	0.00795541	1
n842.1615_0.5322573	842.1615@0.5322573	842.162	841.162	0.532257	negative	-0.77687	-1.45315	-0.10059	0.388435	-0.388435	Down	0.0269578	1
n846.4907_12.13779	846.4907@12.13779	846.491	845.491	12.1378	negative	0.502541	0.0157064	0.989375	-0.25127	0.25127	Up	0.043829	1
n854.4723_6.184263	854.4723@6.184263	854.472	853.472	6.18426	negative	-0.83357	-1.50069	-0.166448	0.416785	-0.416785	Down	0.0175111	1
n866.4221_11.03949	866.4221@11.03949	866.422	865.422	11.0395	negative	0.649599	0.0625561	1.23664	-0.324799	0.324799	Up	0.0322018	1
n866.6459_7.510208	866.6459@7.510208	866.646	865.646	7.51021	negative	0.758401	0.0972171	1.41958	-0.3792	0.3792	Up	0.0271532	1
n884.713_11.77947	884.713@11.77947	884.713	883.713	11.7795	negative	0.777438	0.111797	1.44308	-0.388719	0.388719	Up	0.0248462	1
n888.4145_11.03923	888.4145@11.03923	888.414	887.414	11.0392	negative	0.79731	0.0168339	1.57779	-0.398655	0.398655	Up	0.0457919	1
n888.5705_8.673934	888.5705@8.673934	888.571	887.571	8.67393	negative	-0.736646	-1.41383	-0.0594583	0.368323	-0.368323	Down	0.0348295	1
n892.5965_11.03709	892.5965@11.03709	892.596	891.596	11.0371	negative	0.829173	0.15871	1.49964	-0.414586	0.414586	Up	0.0185053	1
n906.5042_13.0228	906.5042@13.0228	906.504	905.504	13.0228	negative	1.03284	0.340117	1.72556	-0.516419	0.516419	Up	0.00605694	1
n909.6065_13.46254	909.6065@13.46254	909.606	908.606	13.4625	negative	0.451735	2.48e-05	0.903445	-0.225867	0.225867	Up	0.0499888	1
n926.5959_13.03385	PI(36:0)(b)	926.596	925.596	13.0338	negative	0.325546	0.00276384	0.648328	-0.162773	0.162773	Up	0.0482886	1
n931.7107_11.77888	931.7107@11.77888	931.711	930.711	11.7789	negative	0.789425	0.113338	1.46551	-0.394712	0.394712	Up	0.0248798	1
n946.4935_12.54268	946.4935@12.54268	946.494	945.494	12.5427	negative	-0.815552	-1.45408	-0.177027	0.407776	-0.407776	Down	0.0155272	1
n980.4356_11.45993	980.4356@11.45993	980.436	979.436	11.4599	negative	0.646589	0.0120117	1.28117	-0.323295	0.323295	Up	0.0462889	1
n984.5558_11.03676	984.5558@11.03676	984.556	983.556	11.0368	negative	0.741849	0.0910325	1.39267	-0.370925	0.370925	Up	0.0279884	1
n1004.626_8.311804	1004.626@8.311804	1004.63	1003.63	8.3118	negative	0.578181	0.100464	1.0559	-0.28909	0.28909	Up	0.020733	1
1010.6791_11.702832	1010.6791@11.702832	1010.68	1011.68	11.7028	positive	0.878284	0.214872	1.5417	-0.439142	0.439142	Up	0.0126698	1
n1013.709_11.77888	1013.709@11.77888	1013.71	1012.71	11.7789	negative	0.886073	0.169249	1.6029	-0.443036	0.443036	Up	0.0185538	1
n1017.665_11.65171	1017.665@11.65171	1017.66	1016.66	11.6517	negative	0.694508	0.199961	1.18905	-0.347254	0.347254	Up	0.00889507	1
n1026.641_10.90788	1026.641@10.90788	1026.64	1025.64	10.9079	negative	-0.49017	-0.978137	-0.00220225	0.245085	-0.245085	Down	0.0490911	1
n1042.684_11.78083	1042.684@11.78083	1042.68	1041.68	11.7808	negative	0.713794	0.0340015	1.39359	-0.356897	0.356897	Up	0.0407407	1
n1044.431_11.64787	1044.431@11.64787	1044.43	1043.43	11.6479	negative	0.767315	0.0937189	1.44091	-0.383657	0.383657	Up	0.0280763	1
n1058.646_11.45296	1058.646@11.45296	1058.65	1057.65	11.453	negative	0.568227	0.0346278	1.10183	-0.284113	0.284113	Up	0.0383098	1
n1072.711_8.253734	1072.711@8.253734	1072.71	1071.71	8.25373	negative	-0.608755	-1.16518	-0.0523356	0.304378	-0.304378	Down	0.0339317	1
n1076.7_11.07535	1076.7@11.07535	1076.7	1075.7	11.0754	negative	-0.720174	-1.40715	-0.0331989	0.360087	-0.360087	Down	0.041026	1
n1084.075_0.4965201	1084.075@0.4965201	1084.08	1083.08	0.49652	negative	0.0917822	0.0131441	0.17042	-0.0458911	0.0458911	Up	0.0249317	1
1110.592_12.0529995	1110.592@12.0529995	1110.59	1111.59	12.053	positive	0.0356398	0.0149111	0.0563686	-0.0178199	0.0178199	Up	0.00218233	1
n1138.605_11.03561	1138.605@11.03561	1138.61	1137.61	11.0356	negative	0.556906	0.0117814	1.10203	-0.278453	0.278453	Up	0.0457838	1
n1155.386_11.1277	1155.386@11.1277	1155.39	1154.39	11.1277	negative	-0.789013	-1.47058	-0.107446	0.394506	-0.394506	Down	0.0259589	1
n1176.784_13.20184	1176.784@13.20184	1176.78	1175.78	13.2018	negative	0.712196	0.0336234	1.39077	-0.356098	0.356098	Up	0.0408194	1
n1286.687_10.672	1286.687@10.672	1286.69	1285.69	10.672	negative	0.716875	0.0527539	1.381	-0.358437	0.358437	Up	0.0360651	1
n1304.699_11.64054	1304.699@11.64054	1304.7	1303.7	11.6405	negative	0.745685	0.19578	1.29559	-0.372842	0.372842	Up	0.0110047	1
n1418.607_13.04636	1418.607@13.04636	1418.61	1417.61	13.0464	negative	-0.801545	-1.45914	-0.143954	0.400772	-0.400772	Down	0.0199802	1
n1460.097_0.6051732	1460.097@0.6051732	1460.1	1459.1	0.605173	negative	0.594706	0.110294	1.07912	-0.297353	0.297353	Up	0.0192397	1
